# Supplementary material for: Divergent Retention of Sucrose Metabolism Genes after Whole Genome Triplication in the Tomato (Solanum lycopersicum)
Source: Plants (Basel). 2023 Dec 13;12(24):4145. doi: 10.3390/plants12244145 (PMC10747743; doi:10.3390/plants12244145)
Supplement: Supplementary file 1 [file plants-12-04145-s001.zip]

Archive with 2 entries (2 files):
- Supplementary Table 2.xlsx
- Supplementary Table 1.xlsx
