# Supplementary material for: Divergent Retention of Sucrose Metabolism Genes after Whole Genome Triplication in the Tomato (Solanum lycopersicum)
Source: Plants (Basel). 2023 Dec 13;12(24):4145. doi: 10.3390/plants12244145 (PMC10747743; doi:10.3390/plants12244145)
Supplement: Supplementary file 1 [file plants-12-04145-s001.zip › Supplementary Table 2.xlsx]

## Sheet: Sheet1
Supplementary Table S2	Amino acid sequence of sucrose metabolism related gene families in tomato and grape
Sucrose metabolism gene families	Species	Gene name	Amino acid sequence
SPS	Solanum lycopersicum	Solyc07g007790.3.1	MAGNDWINSYLEAILDVGPGLDDKKSSLLLRERGRFSPTRYFVEEVITGFDETDLHRSWIRAQATRSPQERNTRLENMCWRIWNLARQKKQLEGEQARWMAKRRQERERGRREAVADMSEDLSEGEKGDIVTDMSSHGESTRGRLPRISSVETMEAWVSQQRGKKLYIVLISLHGLIRGENMELGRDSDTGGQVKYVVELARALGSMPGVYRVDLLTRQVSSPEVDWSYGEPTEMLTPISTDGLMSEMGESSGAYIIRIPFGPREKYIPKEQLWPYIPEFVDGALNHIIQMSKVLGEQIGNGHPVWPVAIHGHYADAGDSAALLSGALNVPMLFTGHSLGRDKLEQLLRQGRLSKDEINSTYKIMRRIEAEELTLDASEIVITSTRQEIDEQWRLYDGF…
		Solyc09g092130.3.1	MAGNEWINGYLEAILSSGASAIEDKKPSSTTTSSHLNLAERANFNPTKYFVEEVVTGVDETDLHRTWIKVVATRNTRERSSRLENMCWRIWHLARKKKQLEWEDLQRSANRRLERELGRKDVTEDMSEDLSEGEKGDVLGETPTLDSPRKRFQRNFSNLEVWSDSNKEKKLYIILVSLHGLVRGENMELGRDSDTGGQIKYVVELAKALAKMPGVYRVDLFTRQIASTEVDWSYGEPTEMLNTGPEDGDDTDLGESSGAYIIRIPFGPRDKYLRKELLWPYIQEFVDGALAHIINMSKALGEQIGGGQPVWPYVIHGHYADAGDSAALLSGALNVPMVLTGHSLGRNKLEQLIKQARQSKEDINSTYRIMRRIEGEELSLDAAELVITSTKQEIDEQWG…
		Solyc08g042000.3.1	MAGNEWINSYLEAILDVGPPINDPKSSLLLRERGRFSPARYFVEEVITGFDETDLHRSWVRASSIRDSQERNTRLENMCWRIWNLTRKKKQLEGEEAQRVAKRHRERERARREATVDMSDLSDGEKVDIVGDLSTHGDSVRGRMSRVSSVDAMANWANQYTEKKLYIVLISLHGLIRGENMDLGRDSDTGGQVKYVVELARALGMMPGVYRVDLLTRQVSAPDVDWTYGEPTEMINLTDSLDAMPEVGESGGAYIIRIPFGPKDKYIPKELLWPHIPEFVDGALGHIVQMSKVLGEQTGSGQPLWPVAIHGHYADAGESAALLSGALNVPMVLTGHSLGRDKLEQLLKQGRQPKEEINATYKIMRRIEAEELSLDVSEMIITSTRQEIEEQWNLYDGFD…
		Solyc11g045110.3.1	MAENEWLNGYLEAILDVGSERNGSRQKKPISSNNFKHNNMEEILRLEIHKEKLFSPTKYFVEEVVNSFDESDLHRTWIKVVATRNCRERNNRLENMCWRIWHLTRKKKQIAWDDAQKLVKRRVELEKGRFDAAEDLSELSEGEKEKGDINTSESHHVISRINSDTQIWSDEDKPSQLYIVLISMHGLVRGENMELGRDSDTGGQVKYVVELARALANMKGVHRVDLLTRQITSPDVDSSYGEYIPKESLWPYIPEFVDGALSHIVNMARAIGEQVNAGKAVWPYVIHGHYADAGEVAARLSGTLNVPMVLTGHSLGRNKFEQLLKQGRLTKGEINTTYKIMRRIEAEELGLDTAEMVITSTRQEIDEQWGLYDGFDIQLERKLRVRRRRGVSCLGRYMP…
	Vitis vinifera	Vitvi11g00542	MAGNDWINSYLEAILDVGPGLDDAKTSLLLRERGRFSPTRYFVEQVITGFDETDLHRSWVRAAATRSPQERNTRLENMCWRIWNLARQKKQLEGEEAQRIAKRRLERDRGRREAIADMSEDLSEGEKGDTVSDISAHGDSIRGRMPRISSVDAMETWVSYQKGKKLYIVLISLHGLIRGENMELGRDSDTGGQVKYVVELARALGSMPGVYRVDLLTRQVSSPEVDWSYGEPTEMLTPLNSESFMEDMGESSGSYIIRIPFGPKDKYVEKELLWPYIPEFVDGALNHIIQMSKVLGEQIGDGQPVWPVAIHGHYADAGDSAALLSGALNVPMLFTGHSLGRDKLEQLLKQGRISRDEINTTYKIMRRIEAEELALDASEIVITSTRQEIEQQWRLYDGF…
		Vitvi04g00508	MAGNDWLNSYLEAIIDAGPNLGDAKSSLLLRERGHFSPTRYFVEEVITGFDETDLHRSWARASATRSPQERNTRLENMCWRIWNLARKKKQLEGEEAQRVAKRHIDHERGRREATADMSEDLSEGEKGDTVSDLPAQADNFKGQMRRINSIDVMENWASQHKEKKLYIVLISLHGLIRGENMELGRDSDTGGQVKYVVELARALGTMPGVYRVDLLTRQVSAPDVDWSYGEPAEMLHPVNSENPVQEIGESSGAYIIRIPFGPKDKYISKELLWPHIPEFVDGALVHIIQMSKVLGEQIGNGQPVWPIAIHGHYADAGDSAALLSGAINVPMLFTGHSLGRDKLEQLLKQGRQSNEEINATYKITRRIEAEELTLDASEVVITSTRQEIEQQWSLYNGF…
		Vitvi05g01193	MAGNEWINGYLEAILVSGASAIEDSKATPIALREGGHFNPTKYFVEEVVTGVDETDLHRTWIKVVATRNTRERSSRLENMCWRIWHLARKKKQLEVEDQQRLAVRRWEREQGRRDATEDMSEDLSEGEKGETVGELLPGETPKKKFQRNSSNLEVWSDDNKEKKLYIVLISLHGLVRGENMELGRDSDTGGQVKYVVELSRALARMPGVYRVDLFTRQISSPEVDWSYGEPTEMLTVGAEDADGTDVGESSGAYIIRIPFGPRDKYLRKEVLWPHIQEFVDGALAHILNMSKVLGEQIGGGQPVWPYVIHGHYADAGDSAALLSGALNVPMVLTGHSLGRNKLEQLLKQGRQSKEDIDSTYKIMRRIEAEELSLDAAELVITSTKQEIDEQWGLYDGFD…
		Vitvi18g02365	MAGNEWINGYLEAILDAGSSRNGLRVVEDGDEKSNSKNNGSRRRRFVEGKVRIGRLEEKEKEKEEVFNPTKYFVEEVVNSFDESDLHRTWIKVIATRNSRDRSNRLENMCWRIWHLARKKKQIAWDDAQRLTKRRLEREQGRHDAADDLSELSEGEKEKGDPNQIEPVKEQMTRINSDMHIWSDDDKSRHLYIILISIHGLVRGENMELGRDSDTGGQVKYVVELARALANTKGVYRVDLLTRQITSTEVDSSYGEPIEMLSCPSDGGGSCGAYIIRIPCGPRDRYIPKESLWPYIPEFVDGALGHIVNMARALGEQVDAGKPIWPYVIHGHYADAGEVAAHLSGALNVPMVLTGHSLGRNKFEQLLKQGRLSREDINSTYKIMRRIEAEELGLDAAEM…
SPP	Solanum lycopersicum	Solyc01g006740.4.1	MPSLKLRFNFSGFHHCCNCCSTPKIPSFTSFQSEANIKSTMDRLTSAARLMIVSDLDYTMIDHHDPENLSLLRFNALWEANYRENSLLVFSTGRSPTLYKELRKEKPMLTPDITIMSVGTEITYGNSMLPDDGWEAFLNDKWDRKIVTEETKKFTELTLQSETEQRPHKVSFYVPKDKAQDIMKTLSKRLEERGVRCDNSKMMLDVKLIYSGGMALDILPQGAGKGQALVYLLKKLKSEGKLPNNTLVCGDSGNDAELFSIPDVYGVMVSNAQEELLQWHAANAKDNPKVIHATERCAAGIIQAIGRFNLGPSTSPRDVTDMSDSKMENFVPAYEFVKFYLFFEKWRRGEIENSDLYLSNLKAVCRPSGTFVHPSGVEKSLEECVNTLKKCHGDKKGKQ…
		Solyc10g081660.2.1	MDRLTSAARLMIVSDLDHTMVDHHDSENLSLLRFNALWEANYRDNSLLVFSTGRSPTLYKELRKEKPMLTPDITIMSVGTEITYGNAMVPDDGWETFLNNKWDRKIVTEETSKFPELSLQSETEQRPHKVSFYVQKEKAQDIMKTLSKRLKERGLDVKIIYSGGMDLDILPQGAGKGQALAYLLKKLKSEGKLPSNTLACGDSGNDAELFSIPDVYGVMVANAQEELLQWHAANAKNNPKVIHASERCAAGIIQAIGHFNLGPSTSPRDVTDLSDCKMDNFVPAYEVVKFYLFFEKWRRGEIEHSEHYLSNLKAVCRPSGTFVHPSGVEKSLQECVTTFGTCHADKHGKQYRVWVDQVLPSQVGSDSWLVSFKKWELSGENRRCCITTVLLSSKNKTVA…
	Vitis vinifera	Vitvi08g00225	MDRLNNPARLMIVSDLDHTMVDHHDSENLSLLRFNALWEANYRHDSLLVFSTGRSPTLYKQLRKEKPMLTPDITIMSVGTEITYGNSMVPDNGWVQFLNQKWDKNIVMEETRKFPELKLQSETEQRPHKVSFYVDKDKARDVMRALSELLEKRGLDVKIIYSGGMDLDILPQGAGKGQALAYLLKKFKAEGKLPNNTLVCGDSGNDAELFSIPDVYGVMVSNAQEELLQWHAENAKNNPKIIHATERCASGIIQAIGQFSLGPNTSPRDLKCSSECKMEDTNPGHEIVKFYLFYERWRRAEVENSDQSLEKLKAVCYPSGVFIHPSGVERPLHDCISAMKNCYGDKRKSLRVWVDRVSSAQISSDTWLVKFDKWELSGEEWQCCMTTVILRSRAASLSD…
		Vitvi12g01618	MIMAGVNSCPRLMVVSDLDLTMVDHYDSENHSLLRFNALWEANYRHNSLLVFSTGRSPAIYKQLRKEKPLLSPDITVMSVGTEIAYGESMVPDNDWVEFLNQNWDRNMVIEETRKFPELIPQSETEQRPHKVSFYIEKDKAGEVIKALSESLEKNGLDFKIIYSGGIALDVLPHGAGKGQALAYLLKRLKTEGKVPDNTLACGDSGNDAELFSVPEVYGVMVSNAQEELLQWYAENAKNNPNIIHATERCAAGIIQAIGHFSLGPNTSPRDVPHFSECKPDNVNPGHEIVKFYLFYERWRCAEVEDTDPCMENLKVDYHPAGVFVHPSGVERSLHDCINAMRSCYGDKQGRKFQVWVDRVSPVQMSSDTWIVKFDKWELSGDERHCCITTVVLSSKGAD…
SWEET	Solanum lycopersicum	Solyc02g086920.2.1	MVMSTNDIRFIVGIIGNVLSFVLFASPMPTFRRIIKNKSVEEFHPYPYLASTMNCLMWIYYGMPFVHPHSILVVTINSVGLFMQLCYISIFFFYTGKRYRLQIVSILFGEVVGLAAAVAGTMLGLHTYASRTTVVGILATAFGICMYGSPLSIMYKVIKTKSAEFLPKTLSIACFLNGICWAIYALLKFDPYILTGNGVGALLALIQLALIVIYRNPPPKDQKPSKVELQNVV
		Solyc01g099870.4.1	METLPFIIGIIGNIISVLMFLAPVGTFRRIVQNKSTEDFDSLPYICTLLNSSLWTYYGIIKPGSYLVSTVNGFGVIVETIYIALFLKFADQKMRKNTGILAGILNVGILATILLLAQFILYGEMRINVIGFLATCLNIIMYSSPLGVMKTVVRSKSVEYMPFLLSFFFFLNGGVWTLYAVLVRDWX
		Solyc01g099880.5.1	MANFSFILGIIGNVISILMFAAPIKTFKRIMKKKSTEDFKGIPYITTLLSTCLWTFYGLLKPGGLLVVTVNGSGAILHIIYVTLFLIYAPEPLKIQSMKLVAIIDIAFLGAVIAITLVAVHGTTRLTLVGFLCAALNIGMYAAPLAATRTVIKMKSVEYMPFFLSFFQFLNGGVWTAYAVLVKDYFIGVPNGIGFILGAAQLILYFMYYKSSPTKSTEEKGSAHLMKREIQMKDVNGAHENENSRNLHKWKSLPKPSLVRQYSEKLVKTLSNTPSSLGSHNVHDIEKGLKEAH
		Solyc02g071520.3.1	MSVVGGLYSIYSICSFAAGIAGNLFAFVLFVSPIPTFRRIIRSKSTEQFSGLPYIYTLLNCLICLWYGTPIVSPGIILVFTVNSIGAVFQLVYITIFIIHAEGSKKLKMLGLVLGVFAVFAAVVAISLTLFEPSSRQTFVGYLSVFSLICMFASPLFIINLVIKTKSVEYMPFYLSLATFLMSLSFFAYGMCKNDPFISVPNGIGGVLGVTQLVLYFRYSNSEEEPRAPLLDSYA
		Solyc03g005880.3.1	MEISGAGGLFSTYSICSNAAGIAGNLCAFVLFISPIPTFRRIIRNKSTEQFSGLPYIYALLNCLICLWYGTPIVSPGIILVFTVNSVGAVFQLAYILIFIIYAERTKKLKMLGLLFGVFAAFAAVVSISICLFQPPNRQTFVGYLSVISLISMFASPLFIINLVIRTRSVEYMPFYLSLATFLMSLSFFAYGMFKQDPFIYIPNGIGGVLGIIQLVLYWRYSRPNEEPTRPLLESNA
		Solyc03g007360.3.1	MSERLRLAVGVMGNVASMLLYAAPMLTFSRVMKKKNIEGFSCVPYVLALFNCCLYTWYGLPIVSYQWENFPVVTINGIGILLEVSFILIYLWFSSTKVKKEVAKMVVPIILICVATGMISTFVFHEHRRRKVFVGSIGLVASIAMYASPLVVVRQVIKTKSVEFMPFYLSLFSFLASGLWMAYGLLSHDLFLASPNLVGTPLCILQLILYFKYRKNPVMEVEPQKWPDLEYNDDKLKQEEKKDQSMLVLTENLSTKN
		Solyc03g097560.3.1	MTTHLAFVFGLLGNIVSFMVYLAPVPTFYKIYKKKSTEGFQSVPYVVGLFSAMLWIYYAFLKPDTTLLITINSVGCFIQTFYICFFLFYATKKAKMDTMKLLLSMNVVGLGLIIFLTQFFAKGSNRAQIVGWICLIFSFCVFVAPLGVLRQVIRTKSVEYMPFQLSFFLTLSAVMWFLYGLLRKDYNIAIPNVLGFSLGVIQMTLYLIYKNAKKVTKEVKLEVTEIVADDKELKLSEEILKDQIIDVVKLSAIVCSEIIPMVTGNELKNEINLPQLNVIINEDMMIKPKAIIEAS
		Solyc03g097570.3.1	MGREIKDFHSIRRNEIASLGPLGNIVSFIVFLSPLPTFYKIYKKKSTDGYQSIPYVVALFSSMLWIYYAFLKTNTTLLITINSFGVFIETIYVGFYLFYAPKKDRVQTIKMLMLSVVGGFGAIVLITEFLFKGVVRGQIVGWICLIFSLCVFVAPLGIVKQVIKTKSVEYMPLLLSIFLTLSAVVWFFYGLLLKDINIAIPNVLGFILGILQMVLYVIYNKKEKAILKEQKLPEKLQNHMIISMDEKNKNSPGLTEEQIIDIVKLGSLISSGKIHIASCLHDAMCASAKIENTPNNLETVEAIN
		Solyc03g097580.4.1	MAGISGHWAFAFGILGNIISFIVFLSPIPTFYKIYKKKSTEGYQSIPYVVALFSSMLWIYYALLKTNTTLLITINSFGVFIETIYVGFYLFYAPKKDRVQTIKMLMLSVVGGFGAIVLVTEFLFKGVVRGQVVGWICLIFSLCVFVAPLGIVRQVIKTKSVEYMPLLLSIFLTLSAVVWFFYGLLLKDINIAAPNVLGFIFGILQIVLYVIYNKKEKVILKEQKLPEIQKAAVIVSDDNTNVNKKLPELTQEQIIDIVRLAGLLANTDKVQVATCPHDHANCGVKATPNVENMPKLQTVEAS
		Solyc03g097600.4.1	MAFSADHWAFVFGVLGNIVSFIVFLSPLPTFYTIYKKKTAEGYQSIPYVVALFSSMLWIYYAFLKTNTTLLITINTFGVFVETIYVVFYLIYAPKKSRVQTIKMLSLFVVGGFGAIILVTQFLFKGVIRGQVVGWICLIFSLCVFVAPLGIVRKVIKTKSVEYMPLLLSVFLTLSAVMWFFYGLLLKDINIAAPNILGFIFGVLQMILYVIYSKKEKAILKEQKLPEIQKGEVIVKDENMNADKKFPELTQEQIIDIVRLGLMVCKGNIVSFIVFLSPIPTFYNIYKKKSTEGYQSIPYVVALFSSMLWIYYALLKSNMPLLITINSFGMFIETIYVGLYLLYAPNKARVHTIKMLMLSVVGGFGAIVLITEFLFKGVVRGQIVGWICLIFSLCVFVAP…
		Solyc03g097610.4.1	MAIAGHWAFVFGVLGNIISFIVFLSPIPTFNKIYKKKSTEGYQSIPYVIALFSCMLWIYYAFLKTNTTLLITINSFGMLIETIYVSLFLYYAPKKARVNTVKMLLLTVVGGFGAIILVTQFLFKGVVRGQIVGWICLIFSLCVFVAPLGIVRQVIKTKSVEYMPILLSVFLTISAVMWFFYGLLLKDVNIAAPNILGFIFGILQMILYAMYRKKHKPIVNVNVEVQNPVIILDDNKKIPELTEEQIIDIVKLGKLVCSGKIQMASTLNQNASKEVKQQTEEA
		Solyc03g097620.1.1	MTSVSHTHPLVYTFGILGNLVSFMVFIAPVPTFYRIVKKKSSEGFHSLPYVVGLFSAMLWIYYAMVKTNVTLLITINSFGCIAETIYVAIYFTYATKKARMKTLGLVLLLNFGVFGLILFLTQILCQGTKRAEVIGWICMAFSISVFVAPLSIMGRVIRTKSVEFMPFNLSLALTVSAVMWFLYGLLLKDVYVAVPNIPGMILGVLQMILYGIYRNSKSNNVATEKELPIVVKVDQEQPTKVNSEVYPVNISSLDSENGEAKDGKNLQDPQMNSQV
		Solyc03g097870.4.1	MAVDFGHYAFAFGVLGNIISFIVFLSPIPTFYSIYKKKSTEGYQSIPYVVALFSSMLWIYYALLKSNMPLLITINSFGMFIETIYVGFYLFYAPKKARVHTIKMLMLSVVGGFGAIVLVTEFLFKGVVRGQIVGWICLIFSLCVFVAPLGIVRQVIKTKSVEYMPLLLSVFLTLSAVMWFFYGLLLKDINIAAPNVLGFIFGILQIILYAIYSKKEKSIIKEQKLPEIQKTEVIVKDENMNANKKLPELTQEQIIDIVKLAGLLVVTDKTNVATCPNDTNCGVKAVNKIENMPKLQTVAT
		Solyc03g114200.4.1	MNTHTIRTIVGIIGNVISFFLFLSPMPTFIKIWKAKTVMQFKPDPYVVTALNCAVWVFYGMPFVHPDSLLVVTINGIGLFIEFLYIIVFYIYSDGPKRKKISIFLGVEIILFAILVFVTLTFLHGTKKRSMLVGILAVIMNVAMYASPLTVMRRVISTKSVKFMPFYLSLANFCNGGIWFAYAFLKFDPYILIPNGLGTLSGAIQLILYAKYYKTTNWDDEEKPNEVELQRNSDTV
		Solyc04g064610.3.1	MGVVHTLHFVFGIFGNATALFLFLAPIITFKRVIQNRSTEQFSGLPYVMTLLNCLLSAWYGLPFVSPNNLLVSTINGTGAVIETIYVLIFIAFAPTKEKKKISALFLLVLTVFAAVALVSMLGLHGSKRKLFCGIAATIFSIIMYGSPLSIIRLVIKTKSVEFMPFFLSLFVFLCGASWFAFGLLGKDPFVAIPNGFGFGLGTVQLILYAIYCEKKGFTRKSNLDESNGKSHQEEKQSSKSRLEQV
		Solyc04g064620.4.1	MAIIKILHTLFGIFGNITGLFLFLAPMITFKRVIMNKSTEQFSGIPYVMTLLNCLLSTWYGLPFVSPNNMLVSIINGTGAGLEAFYVLVFLIFAPKKEKAKISGILFVVLSIFSTVALVSMLALHDNKRKVFSGFAAAIFSIIMYGSPLSIMRLVIKTKSVEYMPFFLSLFVFLCGTSWFVYGLLGKDPFIAVPNGVGSLLGTAQLILYAIYRGEKGQSKKGEEDGRVEMELEKPSNTQNGDAKA
		Solyc04g064630.3.1	MGHVHVIRILHTTFGIFGNVFGILLFLAPMITFKRIIMKRSTEKFSGVPYLMSLFNCLFSAWYGLPFVSPNNTLLTVLASIGGALEAIYVLIFLIFAPKKEKFKISGILFLIISIFSIVALVSVLTLHDNKRKLLCGLAFAITCIMMFGAPLTIMRQVIKSKSVEYMPFFLSLSIFNSSTSWAIYGLLGKDLFIIVPNSIGSLLACVQLILYAIYRDSEKKLDVEMEGSIEKGLEKTQIEMQKNMETYAL
		Solyc04g064640.5.1	MRDIKVLHTAFGILGNVFGVLLFMAPMITFKRIISKRSTEQFSNIPYVIALLNCLLSVWYSLPFVSPDNLLVTIVNSIGAGLEATYVLIFLIFAPKKEKAKICGYLVVVFSIVSCVALVSLLAFHGNKRKLLCGFAFTVSCIMMYGSPLSVMRRVIKSKSVEYMPFFLSLAVFICSLSWFFFALLGKDPFILVPNAIGTLLGAMQLILYAIYRASEVKKDEMNESVETRTGELQDKKLAYNEDA
		Solyc05g024260.3.1	MALFDLHHPWLFVFGVLGNVISILVFLAPVPAFRRICKEKSTMGYQSVPYVVALFSSMLWMYYAFIKKNAILLVSINSFGCIVETIYITIFILYASKEARRQTVQLLVLLIGGLYTLIFLITLFPLNGVLRVQVVGWICVTVAVGVFAAPLSIVFQVVRTRTVEFMPFTLSFFLTLSAIMWFGYGLLLKDLCIALPNVLGFFLGMIQMLLYGIYRNAKPAIDLEKKVCEHAVNSEQIYPVDSEDVNFNDTEEINMAAIVPVVVANNNENEERLGDDVAQVKLQPFQTPVLVVCAA
		Solyc06g060580.1.1	MRGLVHTIQFVFGILDVATLFLFLVPTHTFKRIIKNKSTEQFSGIPYVMAFLNCLISAWYGLPFVTSNNILVATINGTGAAIELIYVLIFLLYAPNKQKRRIFAIFVLVVVAFAAAAVISVLFFHGKNRKLFCGIASTVFSIVMYAAPLSIIRLVITTKSVEYMPFLLSFAAILSCTSWFIYAILGMDPYIGISTGVGLTLGIVQLVLYFSYCDKRILNKKTFAVEESQKNMDNDVKPYDESIHECPYVKV
		Solyc06g060590.3.1	MGGLVHTIQFIFGIVGNAATLFLFLVPTFTFKRIIENKSTEQFSGVPYVMTFLNCLLSAWYGLPFISSNNILIATINGAGAAIELIYVLIFFIYAPNKQKGKILAMLILVIIAFAIAAVISVLAFHGKNRQLFCGTAATIFSIVMYASPMSIIRLVIKTKSVEYMPFFLSFAVVVSCSCWFTYAMLGMDPFVGISTGVGLALGIVQLILYFIYCDKKILNKKTSATDESLQNMGNDYSNNVKCYNDEKQSNFHEQV
		Solyc06g071400.3.1	MADPDTTRTVVGIIGNVISFFLFLSPGPTFVQILKAKSVMEFKPDPYIATVLNCAVWVFYGMPFVHPDSLLVITINGFGLAIELLYVSIFFIYSDWSKRQKIIIALVIEAIFMAILIFVTLTFLHGTKDRSMLIGIVAIVFNIIMYTSPLTVMKKVITTKSVKYMPFYLSLANFANGIVWACYALLKFDPYILIPNGLGSLSGLVQLILFAAFYRTTNWDEDEKEVELSTSKSNKSDV
		Solyc06g072630.4.1	MADFSVHWVFAFGVLGNIISFFVFLSPLPTFYKMYKKKSTEGYQSIPYIVALFSAMLWIYYAFLKTNTTLLITINTFGCFVEIMYIGFYLFYASKEARVQTVKLLLLLVVGGFGAIVLVSQFLFEGAVRVQVVGCICLICSLCVFVAPLCIVRQVIKTKSVEYMPFLLSVFLTLSAVMWFFYGILLEDFNIAIPNVLGFIFGILQMVLYVMYYNKKEEEFVKEKNLPDLKNHVIILHNDKKFPELSEEQIIEIVKLGSLISCTQKFDLDLCLHENIAEDHKKLRKTLEI
		Solyc06g072640.1.1	MINMILLGEILIKLAMTVSFIVFLAPLPTFYNIYKKKSTEGYQSIPYVVALCSAMILIYYVILLGGLVEVIIINAIGVFIETIYIIFYIFYAPKKAKVQTVKLLLLFLVVGFGGVFLIAQFLLKGAIRTKIVGRISTAFSICTFAAPLCILKKVIKTKNVECMPFLLSFFLTISAVLWFFYGVIKKNYVIYAPNILGFTLGVIQMVLYVVYKKYKKEDNVIKEQKLSELLQNHVIILDDGKKLPQLTQEQIIDIWKLGTLIYSEKLNASAADVDNNRPKLAN
		Solyc07g062120.4.1	MVSLASSQVLAICKDAAGIAGNIFAFGLFLSPMPTFMRIMRNQSTEQFSGLPYIYGLLNCLICAWYGTPLVSPDNLLVTSVNSVGAVFQLAYIVLYVTYTEKEKKFRMFGWILTVFGLFVIIVLGSLFILDLELRRIIIGSLSCASLISMFASPLLIINLVIRTRSVEFMPFCLSLSTFLMSASFLLYGIFSSDPFIYVPNGIGTLLGVTQLLLFAHYRNSSREDSAEGLIVSYS
		Solyc08g082770.3.1	MTFNRDNARFAVGVIGNIIALILFLSPLTTFVRIWKSKSVEQFSPIPYLATFINCGLWVMYGLPWVTRNSLLVITINGTGLGIEIVYLTLFLLYSDRKQRMKVILIVIVELIFIVALGFIVLTFVHEPKKRAAIIGSISMVGNIMMYAAPLSVMKLVIKTKSVEYMPFFLSLFSFLNGVSWTTYALIRFDAYILAPNSMGTLLGLAQLLIYAAFYKSTKRQMAAREAKGETVMTEKSAGRVAQNPRSDFRV
		Solyc09g074530.3.1	MPLFTTLQLAFAFGILGNGVSFLVYLSPLPTFYRIFKRKSTEGFQSIPYSVSLFSAMLYLYYAYLKKNEILLITINSFGTGIQLIYLTIFMIYATKSAKIFATKLLIGFNLVAFGAIVGLTYVFANENDLRISIVGWICAVFSVSVFAAPLSIMRRVIQTKSVEFMPFPLSFFLTICAVMWFFYGLLKKDMYIAMPNILGFSFGIAQMILYAIYRNRKQQVLPDLSLMDLKEIAIDMKAVVVEIIQENVDDENKNKINKQEEVVSVDEKKDVEYDKQDVALTTSNV
		Solyc12g055870.2.1	MVFNKEIARFAVGVIGNIIALILFLSPLPTFYRIWKKKSVEQFSPFPYLATFVNCGLWVLYGIPLVHPHSILVVTINGTGFGIEVVYLMLFLLYSEKKKRIKIFLIIISEIIFLVSLAIFVLTLVQTHKKRSTIVGSICIVGNILMYASPLAIMKLVITSKSVEFMPFFLSLFSFLNGVSWTAYALIRLDAFILVPNSMGTALGLAQLLLYGIYYKSTKRQNAERQAQIEMGPKGVGLVG
		Solyc06g072620.4.1	MAGFSDHWTFAFGVLGNIISFFVFLSPLPTFYNIYKKKSTEGYQSIPYVVALFSAMLWIYYAFLKTNTTLLVTINTFGCFIETLYVGFYLFYAPKKARVQTIKLLLLLVVGGFGAIILITQFLFKGAIRAQIVGWICLVFSLCVFVAPLCIVRQVIKTKSVEYMPFLLSVFLTLSAVMWFFYGLLLKDFNIAIPNVLGFIFGILQMILYVMYNKKEKVVIKEQNLPELKDHVIIIEDDKKKLPELSEEQIINIIKLGSLVYSDKNYGNLTEVAKNDKAISKLQTLEA
		Solyc09g042525.2.1	MNCLMSIYYDMPFVHPHIILVVNINKICLFMQLCYISIFFFYIGKKYRLKIVSMLFGTFLSLHTYTNNTRLSEVLLSPLKIYVCIPSINQTLSITCLLYGIYWSIYALLKFDP
		Solyc11g028270.1.1	MVMSMNYIRFIVNIISNILSFVLFASRMQRFCRIIKIKSVEEFHPYPYLAYPINCLMWIHYGMPFINPHNILVVTINIVGLFHAVVLYFHIVLLHWQKISASNKFYLFGEIMGLAIAEAGTMLDFHTYTSRTTVNKTKSAEFLPKKLSIVCFVNVIFWEFYALLKFDSYILTGNGVEHY
	Vitis vinifera	Vitvi18g01215	MDAHHALHFTFGIFGNATALFLFLAPLITFKRIIKSKSTEQFSGIPYVMTLLNCLLSAWYGLPFVSKNNILVSTINGTGAAIEIIYVLIFIAYSIKKERAKILGLFIFVLSVFGVVVFVSLFALHGHSRKLFCGLAATIFSIIMYASPLSIMRMVIKTKSVEYMPFFLSLFVFLCGTSWFVFGLLGKDPFVAVPNGFGCGLGAMQLILYAIYCKKGKSKNLAAADKPVDMELGKPQQEKQSRAQNGNV
		Vitvi10g00679	MSSVYSVCCDAAGIAGNLSAFVLFVSPIPTFRRIIRNGSTEQFSGLPYIYALLNCLICLWYGMPLVSPGIILVATVNSVGAIFQLIYIGIFITFAEKAKKMKMSGLLTAIFGIYAIIVFASMKLFDPHARQLFVGYLSVASLISMFASPLFIINLVIRTRSVEYMPFYLSLSTFLMSLSFFTYGMFKHDPFIYVPNGIGTILGVVQLVLYAYYSRTSTEDLGLRESFIESYA
		Vitvi17g00791	MVNPDTIRTIVGIIGNVISFGLFASPIPTFIQIVKKKTVGEFKPDPYLATVLNCMMWVLYGLPFVRPDSLLVITINGGGLVIELIYVTIFFVYADSLKRKKIALWLLFEVIFMAIIAAITMLLFHGTKNRSLFVGLLCVVFNVIMYASPLTVMRQVIRTKSVKYMPFTLSLANFANGIVWSIYALIKFDPYILIPNGLGSLSGAVQLILYATYYKSTPKDEEDKKPPEVQLSGM
		Vitvi16g01984	MGDRLHLAIGVMGNAASLLLYTAPILTFARVMRKKSTEEFSCIPYIIALLNCLLYTWYGLPVVSYRWENFPVVTINGLGILLEFSFILIYFWFTSPRGKIKVVGTVVPVVTVFCITAIISSFVLHDHHHRKMFVGSVGLVASVAMYGSPLVVVRQVILTKSVEFMPFYLSFFSFLTSFLWMAYGLLGHDLLLASPNLVGSPLGILQLVLYCKYRKRGIMEEPNKWDLEGNDEKSKQLQPVINNDSNGKI
		Vitvi19g00024	MSRSLLLPVNTICKDAAGVAGNIFAFGLFVSPIPTFRRIARNRSTESFSGLPYIYALLNCLVTLWYGTPLVSYNNIMVTTVNSMGAAFQLVYIILFITYTDKRKKVRMFGLLMVDIVLFLVIVVGSLEISDFTIRRMVVGFLSCAALISMFASPLFVINLVIQTRSVEFMPFYLSLSTFLMSASFLAYGILNNDPFVYVPNGAGTVLGIVQLGLYSYYKRTSAEESREPLIVSYG
		Vitvi02g00181	MSSTEVARTAVGILGNIIALFLFLSPVPTFISIWKKGSVEQYSPVPYLATFINCMVWVLYGLPMVHPHSTLVVTINGTGFVIELVYLILFIVFSNRGNRLRVIMIALVEIIFVAIVALLTLTMVHTTDRRSMIVGTICILFNIMMYASPLSVMKMVIRTKSVEYMPFFLSLAAFGNGIAWTTYALIRFDLFITVPNGLGTLFAAAQLTLYAMFYKSTKRQLAERKQGKVEMDLAQVVVTAEPMDKAQNGGGGGVHEVRRT
		Vitvi14g00149	MASLSFIIGIIGNVISILVFASPIGTFRRVVKKKSTENYKGIPYITTLLSTSLWSFYGILKPGGLLVLTVNGAGAIMQFIYVTLFLIYAPRDVKIKSMKVAAVLDVGFLGAVIALTLLAFHGSSRLICVGIFCAGLTIVMYASPLSAMRMVIKTKSVEFMPFFLSFFLFLNGGVWSVYAVLVTDFFIGVPNAVGFVLGSAQLILYAVYRNKSRPSATSEERVEEEGSAHTVKRAVEMQVSKDDGKASPKNHSLSKGRSLPMPFISRQYSLQKIMRTLSWSPCELQDRQQDKDIEKGDI
		Vitvi05g04001	MESLSFFAGVIGNIISVLVFLAPIGTFWRIVKHRSTQDFESLPYVCTLLNSSLWTYYGIIKPGEILVATVNGFGVVVEAAYVTLFLIYAPAKMRAKTVALVSLLDVGFLAAAILVTRLALQGDTRIDALGFICSGLNIVMYGSPLAAMKTVVTTKSVEFMPFFLSFFLFLNGGIWTIYAVLVRDYFLAVPNGTGLVLGTAQLVLYAIYRNSKPSNKFSIEDGSQEEHLIASSS
		Vitvi14g01783	MTGADTARTVIGIIGNVISFALFASPSPTFWRIWKKRSVEEFSPDPYLATVMNCMFWIFYGLPVVHPNSTLVVTINSIGLAVELIYLTIYFVFAPNKGRLKVIGVLCLELAFMAAVVVVTLTKLHTHASRSNLVGIFCVVFGVLMYASPLTVMKKVITTKSVEYMPFYLSLTNFLNGVIWLTYALIQFDLYITIGNGLGAVSGAIQLILYACYYKSTPKDKEGKEKGKSSEVELASPKRLNKPTPQATAANTAA
		Vitvi07g00250	MAMLTVPHMAFAFGILGNIVSFLVYLSPLPTFYRIYKRKSTEGFQSIPYSVALFSAMLLLYYAFLKTDNQIMLITINSVGTCIEATYLLVYMIYAPRTAKIYTAKLLLLFNTGVYGAIVLSTFFLSKGHRRAKIVGWVCAAFSLCVFAAPLSIMRLVIRTKSVEYMPFPLSFFLTICAVMWFFYGLLIRDFYIAFPNILGFAFGIAQMILYTIYKNAKKGVLAEFKLQELPNGLVFPTLKKAENTDTNPNDQPEDTAMTEGGARDKAVEPSGELKV
		Vitvi17g00070	MPLLHQSSNCELVEEKPLLHSVLAHLPAEEMALFPIHHPLVFIFGILGNLISFMVYLAPLPTFYQIYKRKSTEGFQSVPYVVALFSAMLWIYYAFLNTDASLLITINSVGCVIETSYIVMFLVYAPKKARITTVKLVFLMNICGFGSILLLTLLLAEGANRVRILGWVCLVFSLSVFLAPLCIMRQVIRTKSVEYMPFLLSFFLTLSAVMWFFYGLMLKDFYIAGPNILGFVFGIVQMVLYLIYRNRKKVLENEKLPELSEQIIDVVKLSTMVCSEVNLTNQQHSNEGHGTTGLEVIVAL
		Vitvi01g01719	MAMAMANHHTLGLIFGILGNIISFLVYFAPAPTFYRIYKRKSAEGFHSLPYIVALFSAMLWLYYALLKKDAFLLITINSFGCAIESFYILLYFFYAPMQAKKQTLKVVISLNVGVFSILVVLIQFLLKGSNRINVFGWICASFSVAVFAAPLSIVAKVIRTKSVEFMPFSLSFFLTLSAIMWFAYGLLKNDPCVAIPNILGVILGLVQMVLYGFYRNAGKEKMEKKLPEHIIDMVMLSTLGTSDIHPIGAQQNGIKKSGSEDVKDDEETGNREKSTENSGELQPNGSTV
		Vitvi14g00147	MATLSFISGVIGNIISVLYMLSPVPTFSRIVKHRSTEEFESLPYVSSLATSSLWVFYGLMKSGGLLIATVNGFGIIIELVYVILFLIFAPTRMRAKTAILVVTLNVGFPAGVVLITLIVMDGDLRLDVLGIVCAVLNILMYGSPFTAMKKVVMTKSVEYMPFLLSFFLLLNGAIWTFYAILVKDFFVGVPNGIGFILGAAQIVLYAMYWKSKTSQNLSDVLEDEWQHKLLIHENSEE
		Vitvi14g00148	MEGLSFFVGVIGNIISVTVVLSPIKTFLRIVKHRSTEDFESFPYVIALLGTSLWCYYGVIKPGGFILATTNGLGIIIELVYVTLFIIYAPLRVRAKTAIYLGILNVAVPAIVILITLFTMHGDLRIDVLGFVCAGLSIVMYGSPLVVVKRVLTTKSVEYMPFLLSFFFFLNGGIWTVYAILVKDFFLGVPNGIGFLLGTAQMVLYAMYWKSKSSQNISEELEDGWQHKHFISENSSED
		Vitvi17g00069	MAMFTVGHHPWVFASGILGNLMSFLVYLAPIPTFTRVIKKKSTEGFQSVPYVIALFSAMLWMYYGLVNTNASFLLSVNGFGCFIEIIYISIYLIFAPRRARILTLRLLLLINLGAFCLILIVTNFMVKRPHRVKAVGWVCLIFAVSVFAAPLSIMRLVIRTKSVEFMPLPLSICLTLSAVGWFFYGILQMDLYIAMPNTLGFVFGLIQMILYAMYRNSTPVTKEPKLPEQVIDIVKLNTNSTPEVHPVSTLQPNCVENEGGNGQNARKETEHAEESMGGSNRV
		Vitvi17g00793	MVSKDTARTIVGIIGNIISFGLFASPIPTFKKIYHEKTVGGFKPDPYLATVLNCSLWVLYGLPFVHPDSVLVITINGIGLVMEIIYVSIFFTYSDWAKRKKIVMALLCIVIFVAAVAGITMGAFHTHHDRSMFVGILCVVFNVVMYASPLTVMRRVIRTRSVKYMPFFLSLANLMNGIVWLIYALIKIDAYIVIPNALGTISGLVQMVLYAAFYKSTPREEEEVKKTQEGIR
		Vitvi04g01075	MAVVTVKQLAFIFGLLGNLVSFMVYLSPVPTFFKIYKRKTSEGYQALPYSVGLLCASLFLYYALLQSGKFLILSINTIGSTIQATYLVLFIIYSPRAGKVATLKMILILNVASLGLVLLLTTLFSKGKTRIQVVGWISAGVNIGTFVAPLSIIKRVIETRSVEYMPFNLSFFLTICATMWFFYGIFVRDFFIAIPNVVGFVFGIAQMFLYIIYKYMMKSDETTLEQLEETTERPLYVPTANHEPSGQELKAVTITSPRQVDYFTEHHPMFMERDEYLS
SUT	Solanum lycopersicum	Solyc11g017010.2.1	MENGTKGKLTVSSSLQIEQPLPPSKLWKIIVVASIAAGVQFGWALQLSLLTPYVQLLGIPHRFASFIWLCGPISGMIVQPVVGYYSDNCSSRFGRRRPFIAAGAALVTIAVFLIGFAADLGHASGDPLGKGSKPRAIAVFVVGFWILDVANNMLQGPCRALLADLSGGKSGRMRTANAFFSFFMAVGNILGYAAGSYSRLFKVFPFSKTKACDMYCANLKSCFFIAIFLLLSLTTLALTLVRENELPEKEELEIDEKLSGAGKSKVPFFGEIFGALKDLPRPMWILLLVTCLNWIAWFPFFLYDTDWMAKEVFGGQVGDAKLYDLGVRAGALGLLLQSVVLGFMSLGVEFLGKKIGGAKRLWGILNFVLAICLAMTILVTKMAEKSRRHDAAGTLMGPT…
		Solyc05g007190.4.1	MDAVSIRVPYKNLKQQEVELTNVDESRFAQLEIRSDSSSPRVSNGEMNDSNLPLPPPPVRNSLLTLILSCTVAAGVQFGWALQLSLLTPYIQTLGIEHAFSSFIWLCGPITGLVVQPCVGIWSDKCHSKYGRRRPFIFIGAVMISIAVIIIGFSADIGYLLGDTKEHCSTFKGTRSRAAIVFVVGFWMLDLANNTVQGPARALLADLSGPDQRNTANAVFCSWMAVGNILGFSAGASGGWHRWFPFLTNRACCEPCGNLKAAFLVAVVFLTLCTLVTLYFANEVPLSPKQYKRMSDSAPLLDSPQNTGFDLSQSKRELQYANSVANNESEMGHVADNSPKNEEQRPDKDQGDSFADSPGAVLVNLLTSLRHLPPAMHSVLIVMALTWLSWFPFFLFDTD…
		Solyc04g076960.4.1	MPEIERHRTRHNRPAIREPVKPRVPLRLLLRVASVAGGIQFGWALQLSLLTPYVQELGIPHAWASIIWLCGPLSGLLVQPLVGHMSDKCTSRFGRRRPFIVAGAASIMIAVLIIGFSADIGWLLGDRGEIKVRAIAAFVVGFWLLDVANNMTQGPCRALLADLTQKDHRRTRVANAYFSLFMAIGNILGFATGSYSGWYKIFPFTLNTACTINCANLKAAFILDIIFIATTTCISISAANEQPLDPSRGSSHTGEEIDESSHGQEEAFLWELFGIFKYFPGVVWVILLVTALTWIGWFPFLLFDTDWFGREIYGGEPNDGKNYSAGVRMGSLGLMLNSVLLGLTSLFMEKLCRKWGAGFTWGVSNVVMSLCFIAMLIITAVRSNIDIGQGLPPDGIVIA…
	Vitis vinifera	Vitvi18g04132	MAVPGGHRQRGRPRALIGEPVRPRVPLRRLLRVASVACGIQFGWALQLSLLTPYVQELGIPHAWSSIIWLCGPLSGLLVQPLVGHLSDRCNSRFGRRRPFIVAGATSIVVAVLIIGFSADIGGLLGDGADRRPRAVATFVVGFWLLDVANNVTQGPCRALLADLTEKDHRRTRVANAYFSLFIAVGNVLGFATGSYSGWFRIFWFTSTSSCNADCANLKSAFLLDIIFIAITTYISITAAQELPLSSSSRSTHISEEMAESTHAQEAFLWELFGTLRYLSGSIWIILFVTALTWIGWFPFLLFDTDWMGREIYGGKPNEGQNYNTGVRMGALGLMLNSVVLGITSVLMEKLCRKWGAGFVWGLSNILMSLCFLLMLILSAVVKHMDFLGHDLPPSGVVI…
		Vitvi18g01320	MEATSVKAGMQPASEDAHHHQSTPLSKIILVASIAAGVQFGWALQLSLLTPYVQLLGVPHTWASFIWLCGPISGMLIQPTVGYYSDHCNSQWGRRRPFIIVGTILVTLAVILIGFAADIGKSAGDPPDKVPKVRAVVVFVLGFWVLDVANNMMQGPCRALLADMSGHNHKKTRTANSYYSFFMAVGNVLGYAAGSYTDLYKVFPFTKTKACDVYCANLKTCFIFAIILLLVLTTAAMTLVKERPLVLTQQYNADQDEEDEEEVSMPFFGQILSALGNLSRSMWMLIVVTSLNWLAWFGFLLFDTDWMGKEVYGGTVKGKESKLYDRGVHAGSLGLMLNSLVLGLMSLAIEPAARLMGGVKRVWGIGNFILAICLGLTVAVTKMAQSSRHEAAAEGRSLM…
		Vitvi18g01315	MELAKPSSVFAIQDHQSSSPPTPIWKTVVVASIAAGIQFGWALQLSLLTPYVQLLGIPHKWAAFIWLCGPISGMIVQPVVGYHSDRCTSRFGRRRPFIAAGAVLVAIAVFLIGYAADIGRVSGDPLHNTIKTRAVAVFVVGFWILDVANNMLQGPCRALLADLSGTSARRTRTANALYSFFMAVGNVLGYAAGSFSKLHKMFPFARTQACDLYCANLKSCFFLSIALLLILTIIAFATVHETPLNRADIAVVEAGQPFYSQMMNAFRQLRRPMWVLLLVTCLNWIGWFPFLLFDTDWMGREVYGGTVGEGPRGRLYDLGVRAGSLGLMLNSVVLGLMSLGVEFFGRGVGGVKRLWGGVNFLLALCLALTVLVSKLAASWRHSLGGELHPPPIGIKAGAL…
		Vitvi01g00959	MPETMDAPSIRVPYKNLKQAEVELVAADEPRHGADLNSRVPNGTSDPSSSPSSITHPPKHGGLRTLILSCMIAAGVQFGWALQLSLLTPYIQTLGIEHAFSSFIWLCGPITGLVVQPCVGIWSDKCSSKYGRRRPFILAGSLMISVAVTIIGFSADIGYLLGDTNMDCRKFKGTRTWAAIIFVLGFWMLDLANNTVQGPARALLADLSGPDQRNSANAIFCSWMAVGNILGFSAGASGHWHRWFPFLLNKACCEACGNLKAAFLIAVVFLTLCTLVTLYFAEEVPLMAYQPHHLSDSAPLLDNPQQIGFDNSKSKLDMSAVDNATGNNPESSYEINKNAKHLTPIVQEQNESFSDGPGAVLVNLLTSLRHLPPAMHSVLLVMALSWLSWFPFFLFDTDW…
CIN	Solanum lycopersicum	Solyc01g100810.3.1	MKSINLITMTPCCRILIPCRSNSFLGLPFKKTHNLSNFRQKCDFYSYPSRILGNGRIINRTQKLFCVMRNSSCGQSRVFSRNFNGINPMGTSKRGFRVIASVASDFRNHSTSIEKTRVNNDKNFERIYVQGGFNAKKPLGLENADLDEHAATGQHEKVESVKEGEESQTVKEAWKLLENAVVKYCGSPIGTLAANDPNDKLPLNYDQVFIRDFIPSALAFLLKGEKEIVRNFLLHTLQLQSWEKTVDCYSPGQGLMPASFKVRTVPLDDNKYEEVLDPDFGESAIGRVAPVDSGLWWIILLRAYGKITGDYGLQERVDVQTGIKLIINLCLSDGFDMFPSLLVTDGSCMIDRRMGIHGHPLEIQALFYSALRCSHELLSLDDGSKNLVNAINNRLSALS…
		Solyc01g111100.6.1	MIRTQIMQTRSSTNNDPKSIPPFIYFGRRMSSELICKSIEASRMSTHSGDVSNNDASIRNIDSCSTVTELDDIDFSRLPRPRNLNIERQGSYDEKSLTETQLGFSPHPPSRAENFFRALEHFDCIFSPSKRSEFTTPRSPFGQGPHPMVAEAWDSLRRTLVHFRGQPVGTIAALDNSDEKLNYDQVFVRDFVPSALAFLMNREPEIVKNFLLKTLRLQSWEKKIDRFQLGEGVMPASFKVLHDPVRNTETLIADFGESAIGRVAPIDSGFWWIILLRAYTKSTGDTSLSELPECQKGMRLILSLCLSEGFDTFPTLLCADGCSMIDRRMGVYGYPIEIQALFFMALRCALLLLKHDAEGKEFVERIVKRLHALSYHMRNYFWLDLKQLNDIYRYKTEEY…
		Solyc04g081440.3.1	MPSPVDVSQNGNARHAEAAPSLFEIEEDLARLLERPRQVNIERKRSFDERSFSEMSMTHSPPRQVYKNSENSSRVFDNMVGVYSPGRWSGIHTPRSTFGYEPHPIIGEAWEALRRSIVNFRDQPVGTIAAIDNSAEELNYDQVFVRDFVPSALAFLMNGEPDIVKNFLLKTLRLQSREKKIDQFKLGDGVMPASFKVSHDPVRNYETITADFGESAIGRVAPVDSGFWWIILLRAYTKSTGDTSLAEMPECQRGIRLILELCLSEGFDTFPTLLCADGCSMIDRRMGVYGYPIEIQALFFMALRCALFLLKHDEENQECCDAIIKRLHALSFHMRSYYWLDIKQLNDIYRYKTEEYSHTAVNKFNVMPDSLPEWVFDFMPTRGGYFIGNVSPAHMDFRW…
		Solyc11g007270.3.1	MATSEAFLQVLGGSLPSLFGSDDSFRKLGSSHTSRSFIRIRKKRGPICVNFLNCSHISYRAIRVDCFQSTRQCVHGDIGHSNLRSVNCKCQQADSASSFASEKGNGSWTIDNDQSFDTVHGNTPSVMQFETVRELKVGEENFQSNGSLPPNGLVEDTLNRIAGNSIEDEAWELLRESMVYYCGSPVGTIAAKDPTSSTADVLNYDQVFIRDFIPSGIAFLLKGEYEIVRNFILHTLQLQSWEKTMDCHSPGQGLMPASFKVRTVPLDGDDSATEEVLDPDFGEAAIGRVAPVDSGLWWIILLRAYGKSSGDLSVQERIDVQTGIKMILRLCLADGFDMFPTLLVTDGSCMIDRRMGIHGHPLEIQALFHSALLCAREMLTPEDGSADLIRALNNRLVAL…
		Solyc11g020610.3.1	MEGSGLKNVSSHCSISEMDDFDLSKLLDKPRINIERQRSFDERSLSELSIGLSRGLDNYENAYSPGRSGLDTPASSARNSFEPHPMVAEAWDALRRSMVHFRGQPVGTIAAVDHAAEEVLNYDQVFVRDFVPSALAFLMNGEPDIVKNFLLKTLQLQGWEKRVDRFKLGEGVMPASFKVLHDPVRKTDTIMADFGESAIGRVAPVDSGFWWIILLRAYTKSTGDVSLAETPECQRGMRLILSLCLSEGFDTFPTLLCADGCSMIDRRMGIYGYPIEIQALFFMALRSALAMLKHDTEGGEFVERIVKRLHALSYHMRSYFWLDFQQLNDIYRYKTEEYSHTAVNKFNVIPDSIPDWVFEFVPKRGGYFVGNVSPARMDFRWFALGNCIAILSSLATPEQ…
		Solyc11g067050.4.1	MLFHVNVLIKSRNYYNSCKAEGIINFRYLLTMGASEAALQLLSGELSCQVRTSSILAKSNSLLCYERCFKARNYGDWRYKQINSIKKLQDCSSLHAFHGLHSVFCGEKLLSQSNLLICNCQQPERVSETIIKGGNGKSMHTVSPKIPNLAPDEQNMKQENGARPFSEGFKTAASVNSRPRTNTESIEDEAWHFLRAAMVYYCGSPVGTIAANDPSEATMLNYDQVFIRDFIPSGIAFLLKGEYDIVRNFILHTLQLQSWEKTMDCYSPGQGLMPASFKVRTIPLDNDESATEDVLDPDFGEAAIGRVAPVDSGLWWIILLRAYGKCSGDLSLQERVDVQTGMKMILRLCLADGFDMFPTLLVTDGSCMIDRRMGIHGHPLEIQALYYSALLGAREMLAP…
		Solyc06g065210.4.1	MEETGLRNVGSNCSISEIDDYDLSKLLNKPRLNIERKRSFDERSLSELSIGLSRGLDHYESASPGQSVLDTPVSSARNSFEPHPMVAEAWDALRRTMVHFRGQPVGTIAAIDHASEEVLNYDQVFVRDFVPSALAFLMNGEPDIVKNFLLKTLQLQGWEKRVDRFKLGEGVMPASFKVLHDPVRKTDTIVADFGESAIGRVAPVDSGFWWIILLRAYTKSTGDLSLSETTECQKGMRLILSLCLSEGFDTFPTLLCADGCSMIDRRMGVYGYPIEIQALFFMALRSALAMLKHDTEGKEFIERIVKRLHALSYHMRSYFWLDFQQLNDIYRYKTEEYSHTAVNKFNVIPDSIPEWVFDFVPTRGGYFIGNVSPARMDFRWFALGNCIAILSSLATPEQA…
		Solyc01g058010.3.1	MNTSSCISISTMKPCCRILSSCKGSSFIGKCNHFINDNLSNPHCKLDDIHTVSDYATRAIGIIGSNRSFFCGSDSNWRHFRLNKETRCYSVDANVASDGRNFSTSIEAQVNEKRFNKFYIQGCLNVKPLVIDRIESGKDVAKVEEEIRTDINNGSGVYVKHPDNYLNGECVSESPHEKELSEVEKEAWNLLRGAVVNYCGFPVGTGAANDPADKQPLNYDQVFIRDFVPSALAFLLNGEGEIVKNFLLHTLQLQSWEKTVDCYNPGEGLMPASFKVRTVPLDGRNGEFEDMLDPDFGESAIGRVAPVDSGLWWVILLRAYGRITGDYNLQERVDVQTGICLILNLCLSDGFDLFPTLLVTDGSCMIDRRMGIHGHPLEIQALFYSALRSSREMLSINDS…
	Vitis vinifera	Vitvi14g00070	MITIHCFANSTMKSSSRILLFRRNLPFSGCPLPKSHHFLASNLSNFRINSDHTCKFRSCPLQNLGFRRVIDHTQKFSRVPSPGFGQSRVISSGNVRRLSVISSVSSDVRSFSTSVETRVNDKNFEKIYVQGGMNVKPLVVERIDIDETIENNEESRIEVDGNFLNGENVKGVDESEVLITKREESEAEKEAWKLLQDSVVMYCGSPIGTMAANDPGDKTPLNYDQVFIRDFVPSALAFLLKGEGEIVRNFLLHTLQLQSWEKTVDCYSPGQGLMPASFKVRTVPLDGNNEAHEEVLDPDFGESAIGRVAPVDSGLWWIILLRAYGKITGDYTLQERVDVQTGIKLILNLCLTDGFDMFPSLLVTDGSCMIDRRMGIHGHPLEIQALFYSALRCSREMLT…
		Vitvi05g00164	MNSSSYIGITTMKPYCRVLTSCRNSSIFKFPSSKSNHFIADNSSKFQSKLIHSRRFHCCSAQILGKKCGINSNRRAFRLSDPNWGQIRVYRSCSGAHGGRRGVLVISNVASDFRKHSTSVESHVNEKGFESIYINGGLNVKPLVIERIERGHVEEESGLEFKDPDVNFDHSEGLNKEKVEREVPEIEKEAWRLLRSAVVDYCGNPVGTVAANDPGDKQPLNYDQVFIRDFVPSALAFLLKGEGEIVKNFLLHTLQLQSWEKTVDCYSPGQGLMPASFKVRTVPLDGGNGAFEEVLDPDFGESAIGRVAPVDSGLWWIILLRAYGKITGDYALQERVDVQTGIRLILNLCLTDGFDMFPSLLVTDGSCMIDRRMGIHGHPLEIQALFYSALRCSREMITV…
		Vitvi06g01427	MGTSEAVLPSLSTAVPHLSHSKPCLNSLNSMLHLKSGINSRRKRALGYMRLLNCSRMLRNCRRVYSIQGIDGFSHGKTKISRLESVSCKGQQAESVSGITAEDGHGTIIAPKIKEFEMVEPMRHEKGGFASNGKFAAGGTINDTLGKASIDSIEDEAWNLLRESIVFYCGYPIGTIAANDPSNSSSLNYDQVFIRDFIPSGIAFLLKGEYDIVRSFILHTLQLQSWEKTMDCHSPGQGLMPASFKVRTVPLDGDDSATEDVLDPDFGEAAIGRVAPVDSGLWWIILLRAYGKCSGDLSVQERFDVQTGIKMILKLCLADGFDMFPTLLVTDGSCMIDRRMGIHGHPLEIQALFYSALLCAREMLAPEDGSSALIRALNNRVVALSFHIREYYWIDMRKL…
		Vitvi13g00792	MAMGTSEAVLQVFSGAVPCLFGSDPCFSKSDSMSPFKSHIKSVKKRGSRYMLKCSYMIRSHIMTHRLHGVGGGLYGNTSIHRSQLQSCKCQRADSVSGIASEAGNGTWFVDNAKKRNPINGVMDTPNVLEFQDVQELKPEMEGSISNGAVETARDTFVKVRVDSIEDEAWDLLRESMVYYCGSPIGTIAAKDPTSSNVLNYDQVFIRDFIPSGIAFLLKGEYDIVRNFILHTLQLQSWEKTMDCHSPGQGLMPASFKVRTVPLDGDDSATEEVLDPDFGEAAIGRVAPVDSGLWWIILLRAYGKCSGDLSVQERIDVQTGIKMILRLCLADGFDMFPTLLVTDGSCMIDRRMGIHGHPLEIQALFYSALLCAREMLAPEDGSADLIRALNNRLVALSFH…
		Vitvi03g00088	MAMGTSEAVLQVFSGAVPCLFGSDPCFSKSDSMSPFKSHIKSVKKRGSRYMLKCSYMIRSHIMTHRLHGVGGGLYGNTSIHRSQLQSCKCQRADSVSGIASEAGNGTWFVDNAKKRNPINGVMDTPNVLEFQDVQELKPEMEGSISNGAVETARDTFVKVRVDSIEDEAWDLLRESMVYYCGSPIGTIAAKDPTSSNVLNYDQVFIRDFIPSGIAFLLKGEYDIVRNFILHTLQLQSWEKTMDCHSPGQGLMPASFKVRTVPLDGDDSATEEVLDPDFGEAAIGRVAPVDSGLWWIILLRAYGKCSGDLSVQERIDVQTGIKMILRLCLADGFDMFPTLLVTDGSCMIDRRMGIHGHPLEIQALFYSALLCAREMLAPEDGSADLIRALNNRLVALSFH…
		Vitvi18g01117	MSPIPMDVYSNGNVKNLETASTTVQIDDSDFLRLLDRPRPISIERNRSFEEKSFNELSSTLSPLLFHRNVEKNSFHIFDLLDHTFSPVRSSLNTPRSNHCFEPHPVFTDAWEALRRSLVYFRGQPVGTIAAIDHSSDELNYDQVFVRDFVPSALAFLMNGEPEIVKNFILKTLRLQSWEKKVDQFKLGEGVMPASFKVFHDPVRNYETLIADFGESAIGRVAPVDSGFWWIILLRAYTKSTGDSSLAEMPECQRGMRLILSLCLSEGFDTYPTLLCADGCCMIDRRMGVYGYPIEIQALFFMALRCALLLLKQDDKGKEFVELISKRLHALSYHMQSYFWLDIKQLNDIYRYKTEEYSHTAVNKFNVMPDSLPDWVFDFMPSRGGYFIGNVSPAKMDFR…
		Vitvi18g01682	MDGSKEFGLKNVSSHCSISEMADYDLSRLLDKPRLNIERQRSFDERSMSELSIGLARHLEHLDSMYSPGGRSGFDTPASSARNSFEPHPMVNEAWEALRRSLVFFRGQPVGTIAAYDHASEEVLNYDQVFVRDFVPSALAFLMNGEPEIVKNFLLKTLHLQGWEKRIDRFKLGEGAMPASFKVLHDPIRKTDTLIADFGESAIGRVAPVDSGFWWIILLRAYTKSTGDLSLAETPECQKGMKLILTLCLSEGFDTFPTLLCADGCSMVDRRMGIYGYPIEIQALFFMALRCALAMLKQDSEGKECIERIVKRLHALSYHMRSYFWLDFQQLNDIYRYKTEEYSHTAVNKFNVIPDSIPEWVFDFMPTRGGYFIGNVSPARMDFRWFALGNCVAILSSLA…
		Vitvi15g00942	MASGSGVDRERKQSRERRKEVDKKDPSLGKSSGRERVLPKKTPEKECASHEKEPLGEHALSEEEPEKERVSPKKTPEKETVPQEKELERVHASPEKEPEKQNVLAEKEHLSTEEELEKEHVMPEKKPTSSDSASTLDAKKLNLLPAVKYLLKELDLEHVDLDNLPQMVEAESYSYPDVTETSEKPLDSPAEASGEKNEQSTENVSGGSGRSVPTLKESHSVGASLERYDQIREDKGVKKTDEPEKPLVFRSEVNEEKVVCTLKQPLNVETNIGNLDQNTSPGSRLSGHQVTGTEGASLVDEAWDRLQKSFVYFRGKPVGTLAAIDPSAEPLNYNQVFVRDFVPSGLACLMKNPPEPEIVKNFLLQTLHLQGCQKKIDNYTLGEGVMPASFKVLHDPKTQ…
		Vitvi06g01078	MAEDQSVVTNENFDSSEANDDKCTRTLDAAKTPHPRPTSFDQNLMFIEAWEHLRRSVVYYKGQAVGTMAALDNASGALNYDQVFVRDFVPSALAHLMKGELEIVKNFLLRTLHLQLSVKGIDRFALGQGLMSASFKFLHSFKVLHNPVRGVDTLIADFGETAIGRVAGVDSGFWWIILLHAYTRATGDYSLSHRPECQNGMKLILSVCLAEGFDTFPTLLCADGCGMADRRMGVYGYPIEIQALFFMALRCAVHLLQEDDGKEFIMRIEKRLQALTYHMRSYFWLDFQQLNNIYRYKTEEYSHTAVNKFNVIPDSIPDWVFDFMPMKGGYFIANVSPARMDFRWFVLGNCVAILSSLATHNQSMAILDLIEERWGELVGKMPLKLSYPALDIHGWSIET…
		Vitvi06g04306	MKLILSVCLVEGFGTFPTLLCADGCCVTDRRMGVSGYPMEIQALFFMALRCAVHLLREDDGKEFSKRIEKRLQALTYHMRSYFWLDFQQLNNIYRYKTEEYSHTAVNKFNVMPNSIPDWVFDFMPMKGGYSVANVSPTRMDFRWFVLGNCVAILSSLATYNQSMAILDLIEDRWEELVGKMPLKLSYPALDIHGWSIETGSDPKNTRWSSQNGGSWPGLLWLLTAACIKTGWPEIERKAIELAEHAADVQGRLARIL
Acid INV	Solanum lycopersicum	Solyc03g121680.3.1	MGYVRSVWLGVFVFISIHGYGNIRLFEASSRVIQTPDHIYRTAYHFQPAKYWMNDPNGKFLKVSLCLVRQKSFMKIVMHAGPVIYMGIYHLFYQYNLYDAQTSNIVWGHSTSTDLVNWTPQPPALLRSEPYDFKGCFTGSTTLLSGGKPAVLYTGLDFSGIQVQNLAVPKNVADPYLTEWVKSPYNPLIAPNSVNKIDGQNFRDPSTAWLNPDGNWRMVVGNQQNGSGIGLLYRSKNFIDWIQAENPLHFLNNSGMWECPDFFPVSKISKNGLETSTIGQNVKHVFKASTANTDYYTIGTYNPTNDIFIPDNRSLDIGLGFRYDYGKFYASKTFFDSSTSRRILFGWVNESVNNLEINSMRGWAGLQGIPRRIWLHKSGNQLLQWPIVEIEKLRMNPVI…
		Solyc09g010080.4.1	MELFMKNSSLWGLKFYLFCLFIILSNINRAFASHNIFLDLQSSSAISVKNVHRTRFHFQPPKHWINDPNAPMYYNGVYHLFYQYNPKGSVWGNIIWAHSVSKDLINWIHLEPAIYPSKKFDKYGTWSGSSTILPNNKPVIIYTGVVDSYNNQVQNYAIPANLSDPFLRKWIKPNNNPLIVPDNSINRTEFRDPTTAWMGQDGLWRILIASMRKHRGMALLYRSRDFMKWIKAQHPLHSSTNTGNWECPDFFPVLFNSTNGLDVSYRGKNVKYVLKNSLDVARFDYYTIGMYHTKIDRYIPNNNSIDGWKGLRIDYGNFYASKTFYDPSRNRRVIWGWSNESDVLPDDEIKKGWAGIQGIPRQVWLNLSGKQLLQWPIEELETLRKQKVQLNNKKLSKGE…
		Solyc09g010090.6.1	MDYSSNKSSRWALPVILVCFFVILLSNNVVFASHKVFIHLQSQNAVNVHTVHRTGYHFQPEKHWINAPMYFNGVYHLFYQYNPNGSVWGNIVWAHSVSKDLINWINLEPAIYPSKPFDQFGTWSGSATILPGNKPVILYTGIIDANQTQVQNYAIPANLSDPYLREWIKPDNNPLIIADESINKTKFRDPTTAWMGKDGHWRIVMGSLRKHSRGLAIMYRSKDFMKWVKAKHPLHSTNGTGNWECPDFYPVSSKGTDGLDQYGEEHKYVLKNSMDLTRFEYYTLGKYDTKKDRYVPDPDSVDSLKGLRLDYGNFYASKSFYDPSKNRRVIWGWSNESDIFPEDDNAKGWAGIQLIPRKVWLDPSGKQLVQWPVEELETLRTQKVQLSNKKMNNGEKIEV…
		Solyc10g083290.4.1	MEILRKSSSLWALPILVLCFFINNGVFVDASHKVYMHLQSTTSHVDASKVHRTGYHFQPPKNWINDPNGPMYYNGVYHLFYQYNPKGATWGNIVWAHSVSKDLINWIPLEPAIYPSKVFDKYGTWSGSATILPGNKPVILYTGIVDANKTQVQNYAIPANMSDPYLRKWIKPDNNPLIVADKNINKIQFRDPTTAWMGRDGYWRVLVGSVRNHRGKVIMYKSNKNFMKWTKAKHPLHSAQGTGNWECPDFFPVSLKNENGLDTSYDGKDVKHVLKVSFDVTRFDHYTVGTYDTKKDKYFPDNTSIDGWKGLRLDYGNYYASKTFFDSGKNRRILLGWANESDTVDNDVKKGWAGVHPIPRKIWLDPSGKQLVQWPVQELETLRKKKVQLNNKKLNKGEK…
		Solyc10g083300.2.1	MDCFKKSFLFSLPFFLLYFSIILSFNNGVNASHRVFPGLQSTSAVDVKNVHRTRYHFQPPKNWINDPNAPMYYNGVYHLFYQYNPYGSVWGNIVWAHSVSTDLINWIPLEPAIYPSKVFDKYGTWSGSATILPDNKPIILYTGIVDAKNTQVQNYAIPADLSDPFLRKWIKPDNNPLIDADVNINKTQFRDPTTCWLGQDGHWRTLIGSLWGNKGMAILYKSRDLMKWTKVQQPLHSVDGTGNWECPDFFPVLLRGTNGLDASYKGENIKYVLKVSLDVTRFEYYTVGIYDTKKDKYIPDKTSIDGWKGLRLDYGNYYASKSFYDPSKNRRIVWGWANESDTVNDDVKKGWAGIQTIPRKIWLDSSGKQLVQWPVEELESLRGHKIQLSNRKLNKGDKI…
		Solyc06g064620.3.1	MQRWGCVRTQAIDVGCYMKLGTKVQYIDMRCPMAQPYRTAYHFQPPKNWINGPMIYKGIYHLFYQYNPESAEWGNIAWGHSTSTDLVNWTIHPPALLPSDAYDINGCWSGSATILQDGTPAILYTGGNSQKVQLQNLAVPKDPSDPYLVEWVKSPDNPIMIPNEDEKESFRDPTTAWLGPDGIWRVVIGNERENRGTAVLYKSEDFIRWTEAERPLHSSSETTMWECPDFFPVLVDGENGLDISEIFSGIKHVLKNSVARSFVDYYTVGAYDHHNDVYTPDEGSVDNESGLRLDYGRYYASKSFFDSEKKRRIFIAWVNESTSKEIDLIKGWSGLQSFPRKIWLDKGGKQLVQWPVEEIEMLRTNKVDLQNITLEAGLKREICGVTAAQADVEISFSIP…
		Solyc10g085640.1.1	MVILKNLSLCVLLFMSFLLFFEVNASHEINRKLQSVSNNVVKRILRPKFHFRPMFRTTTLDPTGPMYYNGIYHLFYQYNTKGEVWGNIVWAHSVSVDMVNWINLEHAIYPSEVFDKYGIVDDNQTQVQNYAIPANLSDPFLRKWIKPDNNPLVVADESINKTKFRDPTTAWLGQDGSWRMLVGSLRKNKRGLAILYRSKDFVKWTKAPHPFHSSVNTGNWECVDFFPVSLEKTDGLDTSAIGDKIKHVMKASLDDNRWDYYTIGTYDRKRDRYIPDDAMIEGSHGLRLDYGNFYASKTFYDPSKNRRVLMGWCNESDVFPTDDIFKGWSGIQAIPRKLWIDPSGKHLVQWPIEELETLRKKKVELRNHKLNKGENVEVEGITPAQADVEVTFSFSSLEN…
		Solyc10g085650.2.1	MEFLRKSSLCAFLFMLFFCSNEANSSHEEFRRLQSSSSKLLKNLFRTEYHFQPPKHWINGLMNYNGIYHLFYQYNPKGAVWGNIVWAHSVSIDMINWINLEPAIYPSEVFDKYGTWSGSTTILPGNKPVILYTGIVDDKQTQVQNYAIPANLSDPFLRKWIKPDNNPLIVADESINKTKFRDPTTAWLGQDGRWRMVVGSLRKNERGLAIMYRSKDFMKWTKAQHPLHSSAKTGNWECVDFFPVSLENTDGLDTSFKGDKIKHVLKVSLDVTRFDYYTIGTYDTKRDRYIPDDTMIDGWHGLRLDYGNFYASRTFYDPMKNRRVLWGWTNESDVFPEDSIKKGWSGIQAIPRKLWIDPSGKHLVQWPIEELEMLRKEKVELRNYELNKGENVEVQGITP…
		Solyc03g083910.6.1	MATQCYDPENSASRYTLLPDQPDSGHRKSLKIISGIFLSVFLLLSVAFFPILNNQSPDLQIDSRSPAPPSRGVSQGVSDKTFRDVAGASHVSYAWSNAMLSWQRTAYHFQPQKNWMNGPLYHKGWYHLFYQYNPDSAIWGNITWGHAVSKDLIHWLYLPFAMVPDQWYDINGVWTGSATILPDGQIMMLYTGDTDDYVQVQNLAYPANLSDPLLLDWVKFKGNPVLVPPPGIGVKDFRDPTTAWTGPQNGQWLLTIGSKIGKTGVALVYETSNFTSFKLLDGVLHAVPGTGMWECVDFYPVSTKKTNGLDTSYNGPGVKHVLKASLDDNKQDHYAIGTYDLGKNKWTPDNPELDCGIGLRLDYGKYYASKTFYDPKKERRVLWGWIGETDSESADLQKG…
		Solyc08g079080.6.1	MSIPNSETNNGVPYTHLPESDNDSGNTPARCRKTNRSTFIILTGLVAFLLFFVAVKYGNNDGTDDIIPGPVPPHETVCNMIGSNLMPLTTMRTVARGVEEGVSAKSHGHFLGVRPFPWTQKMLAWQRTSFHFQPKKNWMNDPNGPLYYKGWYHLFYQYNPEAAVWGNIVWGHAVSRDLIHWQHLPVAMVADQWYDINGVWTGSATFLPNGDLIMLYTGSTNESIQVQNLAYPADPSDPLLRKWIKYEGNPVLIPPPGIGLKDFRDPTTAWTTPEGKWRITIGSKINKTGISLVYDTIDFKKFELLKGMLHGVPGTGMWECVDFYPVSKIAENGLDTSENGPAVKHVLKSSLDDDRNDYYALGTYNAGAGKWVPDNPIIDVGIGLRYDYGNFYASKSFYD…
		Solyc10g085360.3.1	MFFLKNCFICPFLVIIILLLFFFNGIKASHEVFRNLQSLSSTNTIKYHRTGYHFQPPKHWINGPMYYNGVYHLFYQYNPKGAVWGNIVWAHSVSTDLINWVHLDHAIYPSKEFDQYGTWSGSVTILPNNIPVILYTGIIDANNTQVQNYAIPADASDPLLREWIKPDENPLIVADISINKTRFRDPTTAWLGRDGHWRMVVGSARRHRGVAILYRSRDFLKWTKAQHPLHSSSKTGNWECPDFFPVSLNHTNGLDTSVDGENVKHVLKVSLDDTRFEYYTIGTYDTKNDRYIPDHKMIDGWKGLRLDYGNFYASKTFYDPSKNRRVLWGWANESDAVPRDAIKKGWAGIQAIPRKLWLDPSGKQLVQWPVEELETLRNKKVELRNHKLNKGEIVEVEGI…
	Vitis vinifera	Vitvi08g01434	MKGGSRLLWFLFSLCCYCVIINNNGVEGSHKIHHEYQCVPDTKVRQVHRTGYHFQPPRNWINGPMYYNGIYHLFYQYNPKGAVWGNIVWAHSVSRNLIDWEALEPAIYPSKPFDINGCWSGSATILPGNKPAILYTGIDTQQRQVQNIAFPANLSDPYLRKWVKPDSNPLVVPDVGMNASTFRDPTTAWRVNGHWRMLVGARKKHRGIVYLYRSRDFMTWIKSKHPLHSAQNTGMWECPDFFPVSLYSERGLDTSVTGKNVRHVLKVSLDRTRYEYYTIGRYYPEIDRYIPGNTSADGWSGLRYDYGNFYASKTFFDAEQKRRILWGWANESDTADNDTAKGWAGIQTIPRTLWLDKGKKQLLQWPIEELNTLRGQKIQVRNQELKIGENVEITGITAA…
		Vitvi09g00193	MATSSHCLLWFFFSLFFGHGFVPLEASHQVYIHLQNQSPSSLKTHQPYRTGYHFQPRKNWMNGICWPMIYKGLYHFFYQYNPHGAVWGNIVWAHSTSTDLVNWTPHKYAISPSQPADINGCWSGSATILPNGKPVILYTGIDPQNKQVQNMAVPKNLSDPFLLEWTKLPQNPLMEPTTINSINASSFRDPTTAWQGTDGRWRVIIGSKIKRKGLAILYRSKDFVRWTKAQHPLHSGKNTGMWECPDFFPVSINSSTGVDTSSISKTLKYVLKLSLDDTKHDYYTIGSYNREKDTYVPDKGSVDNDSGLRYDYGKFYASKTFFDNAKNRRILWGWINESSSVEHDIEKGWSGVQAIPRNVWLDKSGKQLLQWPIAEIEKQRIKPGHMSSRELKGGSKVEV…
		Vitvi04g00094	MADNNDIEKSPDLADTFSLMAIIALNTNINCHRDGGKSAVKLRKEMGRFGIWVVGLCLMVGGHGIEGETSHHSYRNLQSDPADQPYRTAYHFQPPKNWMNGPMYYNGVYHLFYQYNPYAAVWGNITWAHSTSYDLVNWVHLELAIKPTDPFDINGCWSGSATILTGEEPVIIYTGKDSQNRQVQNLSVPKNISDPLLREWIKSPHNPLMTPIDGIDASNFRDPTTAWQGSDKVWRILVGSLINGHGTALLYRSRDFVNWNKSQTPLHSSNKTGMWECPDFYPVSISSRNGVETSVQNAETRHVLKASFNGNDYYIMGKYVPETDTYLVETGFLDAGSDLRYDYGKFYASKTFFDAAKKRRILWAWIQEADKDTEKGWSGLQSFPRSVLLDQNGQRLVQW…
		Vitvi04g00095	MEISAIWAVGLCLFLARHGIEAEASYPSCRNLQSNPTEQPYRTAYHFQPPKNWMNGPMYYNGVYHLFYQYNPYAAVWGNITWAHSISYDLVNWVHLDHALNPTDPFDINGCWTGSATILPGEEPVIIYTGADTQNRQVQNMAVPKNISDPLLREWIKSPRNPLMSPTNGIDANNFRDPTTAWQGPDKVWRIIVGSLINDHGTALLYRSRDFVNWTKSQTPLHSSNKTGMWECPDFYPVSTRTGVETSVQNADTQHVLKASFNGNDYYIIGKYVPETDTYLVETDFLDAGSDLRYDYGEFYASKTFFDAAKKRRILWAWIQESDSSSADIEKGWSGLQSIPRSVLLDQTGRQLVQWPIKEIEELRENQVTLLNKEVRGGSVLEVPGITASQVDVEVSFDF…
		Vitvi16g00713	MWAPPHVTSTPGSLWWTFGPLFHMGWYHLFYQYNPDSAVWGNITWGHAVSRDMIHWLYLPLAMVPDRWFDLNGVWTGSATILPNGQIIMLYTGDTNDSVQVQNLAYPANLSDPLLLHWIKYENNPVMVPPAGIGSDDFRDPTTMWVGADGNWRVAVGSLVNTTGIVLVFQTTNFTDFELLDGELHGVPGTGMWECVDFYPVSINGVYGLDTSAHGPGIKHVLKASMDDNRHDYYALGEYDPMTDTWTPDDPELDVGIGLRLDYGKYYASKTFYDQVKKRRILYGWISEGDIESDDLKKGWASLQSIPRTVLHDNKTGTYLLLWPIEEVESLRTNSTEFEDVLLEPGSVVPLDIGSASQLDIVAEFEVDNETLEAMVEADVIYNCSTSAGAAGRGALGPF…
		Vitvi02g00512	MADPNPARTFADPEDPIIAATVPDHYTPLLDGDPPAGENSRRPLKGFLVILSGLVLVGLLMALIGENGPSVSQDSQQNDLTLNAPAESTNISAQFLEPASRGPSAGVSEKSFRLHSGVRAPFPWSNTMLTWQRTGYHFQPEKNWMNDPNGPMFYGGWYHFFYQYNPDAAVWGNIVWGHAVSKDLIEWLHLPLAMVADQWYDTNGVWTGSATLLSDGQVIMLYTGATNESVQVQNLAYPADLSDPLLVDWVKYPGNPVLVPPPGIDDRDFRDPTTAWYWPDGKWRIAIGSKVNKTGISLVYNTEDFKKYELIEGVLHAVPGTGMWECVDLYPVSLKEDNGLDTSFNGPGVKHVLKASLDDDKNDYYAIGTYSLESGNWTPDNSNLDVGIGLRYDYGKFYA…
SUS	Solanum lycopersicum	Solyc09g098590.4.1	MSNPKLSRIPSMRERVEDTLSAHRNQLVALLSRYVAQGKGILQPHHLIDELNNAVCDDTACEKLKEGPFCEILKSTQEAIVLPPFVAIAVRPRPGVWEYVRVNVYDLSVEQLTVPEYLRFKEELVDGEDHNHLFVLELDFEPFNASVPRPSRSSSIGNGVQFLNRHLSSNMFRSNESLDPLLDFLRGHNHKGNVLMLNERIQRISRLESSLNKADDYLSKLPPDTPYTDFEYALQEMGFEKGWGDTANRVLETMHLLSDILQAPDPSTLETFLGRLPMVFNVVILSPHGYFGQANVLGLPDTGGQVVYILDQVRALEAEMLLRIKQQGLNFKPRILVVTRLIPDAKGTTCNQRLERISGTEYSHILRVPFRTENGILHKWISRFDVWPYLEKFTEDVAG…
		Solyc03g098290.4.1	MATTPVADSMPDALKQSRYHMKRCFARFIATGSRLMKLKYLMEDIENTIEDKAERTKVLEGSLGQTLSSTQEAAVVPPYVAFAVRHNPGCWDYVKVNADNLSVEAISPKEYLKFKEMIFDEEWAKDDNALEVDFGAFDYSNPRLALSSSVGNGLNFVSKVMSSKLGGKPEEAQPLLDYLLALNHQGENLMINENLNSVSKLQAALIVAEVFVSSFSKDTPYKNFEHKLKEWGFEKGWGDSAGRVRETMRLASEILQAPDPINMESFFSRLPTTFNIVIFSIHGYFGQADVLGLPDTGGQVVYILDQVRALEEEMLSRIKQQGLNMKPKILVVTRLIPDARGTTCNQELEPILNSSHSHILRIPFRTEKGVLRQWVSRFDIYPYLENYAKDATVKILELM…
		Solyc02g081300.3.1	MATTPALKRSESIADSMPEALRQSRYHMKRCFAKYIEQGKRMMKLHNLMDELEKVIDDPAERNHVLEGLLGYILCTTMEAAVVPPYIAFATRQNPGFWEYVKVNANDLSVDGITATEYLKFKEMIVDESWYRKHCSFYNTFYGFIPPIRKVKTHKDYLCVNMKCRAKDEYALEIDFGAVDFSTPRLTLSSSIGNGLSYVSKFLTSKLNASSMSAQCLVDYLLTLNHQGDKLMINETLSTVAKLQAALVVAEASISSLPTDTPYQSFELRFKEWGFEKGWGDTAERVRDTMRTLSEVLQAPDPSNIEKFFGRVPTVFNIVLFSVHGYFGQADVLGLPDTGGQVVYVLDQVVAFEEELLQRIKQQGLNVKPQILVLTRLIPDAKGTKCNQELEPINNTKHS…
		Solyc12g009300.3.1	MAERVLTRVHRLRERVDATLAAHRNEILLFLSRIESHGKGILKPHELLAEFDAIRQDDKDKLNEHAFEELLKSTQEAIVLPPWVALAIRLRPGVWEYVRVNVNALVVEELSVPEYLQFKEELVDGASNGNFVLELDFEPFTASFPKPTLTKSIGNGVEFLNRHLSAKMFHDKESMAPLLEFLRAHHYKGKTMMLNDRIHNSNTLQNVLRKAEEYLIMLPPETPFFEFEHKFQEIGLEKGWGDTAERVLEMVCMLLDLLEAPDSCTLEKFLGRIPMVFNVVILSPHGYFAQENVLGYPDTGGQVVYILDQVPALEREMLKRIKEQGLDIIPRILIVTRLLPDAVGTTCGQRLEKVYGTEHSHILRVPFRTEKGIVRKWISRFEVWPYMETFIEDVAKEIS…
		Solyc07g042550.3.1	MAQRVLTRVHSLRERLDATLDAHRNEILLFLSRIESHGKGILKPHQLLAEFESIQKEDKDKLNDHAFEEVLKSTQEAIVLPPWVALAIRLRPGVWEYVRVNVNALSVEELTVPEFLQFKEELVNGTSSDNFVLELDFEPFTASFPKPTLTKSIGNGVEFLNRHLSAKMFHDKESMTPLLEFLRVHHYNGKSMMLNDRIQNLYTLQKVLRKAEEYLTTLSPETSYSSFEHKFQEIGLERGWGDTAERVLEMICMLLDLLEAPDSCTLEKFLSRIPMVFNVVILSPHGYFAQENVLGYPDTGGQVVYILDQVPALEREMLKRIKEQGLDIKPRILIVTRLLPDAVGTTCGQRLEKVFGTEHSHILRVPFRTEKGIVRKWISRFEVWPYMETFIEDVGKEIT…
		Solyc07g042520.4.1	MAASGLSIKERLEEAILARPDEISALKSRIESEGKGVMKPLDLLNHLISVNSKKNGVNVGNSALVEILSYSQEAIVVPPQLALAVRPRPGVWEYLSLNLKQQKVAELTIPEYLQLKENVFDESGNILEMDFEPFTTVTPTKTLSDSIGNGLEFLNRHIASTMFHDKEIAKCLLDFLRQHNYKGKSLMVKESIQSLESFQFVLKKAEEYLCTLSSETPYSDFESKFEEIGLERGWGNTAERVQETIRHLLHLLEAPNASSLENFLGRIPLVFNVVILTPHGYFAQENVLGYPDTGGQVVYILDQVPAMETEMLLRLKHQGLDDIVPRILVVTRLLPDAVGTTCGERMEKVYGAEHSHIIRVPFRTEKGMLRKWISRFEVWPYMETFTEDVAEELVKELQA…
	Vitis vinifera	Vitvi05g00045	MPHRYDGQSMRERFQETLSAHRNELVSLFTGYVAQGKGILQPHHMIDELDKVVGKDEGMQKLRDSPFSKVLKSAQEAIVLPPFVAIAIRPRPGVWEYIRVNVYELNVDQLSVSEYLQFKEELVDGQIKGNYVLELDFEPFNATFPRPTRSSSIGNGVQFLNRHLSSIMFRNKESLEPLLDFLRAHKHDGHVMMLNDRIQNISRLQSALARAEEYLSKLPPLTPYSEFEFELQGMGFEKGWGDTAQRVSEMVHLLLEILQAPDPSTLETFLGRIPMVFNVVIVSPHGYFGQANVLGLPDTGGQIVYILDQVRALENEMLLRIQKQGLDVIPKILIVTRLIPDAKGTTCNQRLERISGTEHTHILRVPFRTENGILRKWISRFDVWPYLETFAEDASNEIA…
		Vitvi07g00353	MVTPKLGRSPSIRDRVEDTLSAHRNELVALLSRYVAQGNGILQPHHLIDELDNIVGDDVGRQKLSDGPFGQILKSTQEAIILPPFVAIAVRPRPGVWEYVRVNVHELSVDQLSVSEYLRFKEELVDGMFNDYYVLELDFEPFNASFPRPNRSSSIGNGVQFLNRHLSSIMFRNKESLEPLLDFLRVHKYKGQVIMLNDRIQSISRLQSALVKADDHLTKLPPETPFGEFEYEFQGMGFERGWGDTAQRVLEMIHLLLDILQAPDPSTLETFLGRIPMVFNVVILSPHGYFGQANVLGLPDTGGQVVYILDQVRALENEMLLRMQKQGLDVTPRILIVTRLIPDAKGTTCNQRLERVSGTEHSHILRVPFRTDKGILRKWISRFDVWPYLETFAEDAASE…
		Vitvi11g00030	MQVEKQGGIRNLYSEMISEGFGVVEIPFSIQKKEEETVDTGGEKMNKIIMGVGYRESGDGEKRFCERYSETMGRCGCVSHYDIFAETEAPFSNQRTTNEDCEGFLLVRTQRGDMADGVLTGVHSLRARVDETLTAHRNEILSFLSRIEGHGKGILQPHQLLAEFEALPEVNRKKLSDGPFGDILKSIQEAIVLPPWIAFAVRPRPGVWEYIRVNVSALVVEELLVPEYLHFKEELVDGSCNGNFVLELDFEPFTASVPRPTLSKSIGNGVEFLNRHLSAKMFHDKDSMQPLLDFLRTHQYKGKTMMLNDRIQNLDTLQFVLRKAEEYLSSQAPETPYPEFEHKFQEIGLERGWGDTAERVLEMIHLLLDLLEAPDPCTLEQFLGRIPMVFNVVILSPHG…
		Vitvi17g01221	MASSSAPVIKQQDIADTMPDALKQSRYHMKRCFARFVGSGRRLMKYRHIMEEIEKSIEDKAERSRVMDGLLGYILNTTQEAAVVPPYVAFAVRPSPGLWEFVKVSADDLGVDGITSAEYLKFKETIFDENWATDENTLEIDFGAFDYSTPHLTLNSSIGNGLNYVSKFMTSKLSGSSENAKPLVEYLLAMNHQGESLMINEMLNTVSKLQTALIVAEVFVSSLPKDTPYQSFEQRLKDWGFEKGWGDSAERVKDTMRTLSEVLQAPDPMKMELLFSRLPNMFNIVVFSPHGYFGQADVLGLPDTGGQVVYILDQVKALEEELLHRIKQQGLIVKPQILVVTRLIPDARGTKCDQEIEPVLNTKHSHILRVPFRTENGVLRQWVSRFDIYPYLERYAQDA…
		Vitvi04g00831	MASKPTLKRADSMAENMPDALRQSRYHMKRCFARYIGKGKRLMKLNHLMDEMEAVIDDKNERTQVLEGVLGFILCSTQEAVAIPPHVIFSIRSNPGFWEYVKVSSDDLSVEAITAADYLKFKEMVFDENWAKDDNALELNFSAFDFPMPRLTLSSSIGNGVSLVSKFMTSKLNGNSQSAQPLVDYLLSLNHQGEKLMITNTLNTPTKLQMALIVAEVFVSALPKDTPYPSFELRFKEWGFEKGWGNTAERVKETMRSLSEALEAPDPMNMEKFLSRLPTIFNVVIFSPHGYFGQSDVLGLPDTGGQVVYILDQVRALEEELLLRIKLQGLNVKPQILVVTRLIPDARGTKCNQEWEPIDNTKHSTILRIPFRTEKGILNQWVSRFDIYPYLERFTQDAT…
