# Supplementary material for: Divergent Retention of Sucrose Metabolism Genes after Whole Genome Triplication in the Tomato (Solanum lycopersicum)
Source: Plants (Basel). 2023 Dec 13;12(24):4145. doi: 10.3390/plants12244145 (PMC10747743; doi:10.3390/plants12244145)
Supplement: Supplementary file 1 [file plants-12-04145-s001.zip › Supplementary Table 1.xlsx]

## Sheet: Sheet1
Supplementary Table S1	The number of sucrose metabolism genes in grape and tomato.
Gene family	Vitis vinifera	Solanum lycopersicum
SPS	4	4
SPP	2	2
SWEET	17	31
SUT	4	3
CIN	10	8
Acid INV	6	11
SUS	5	6
SPS, sucrose phosphate synthase; SPP, sucrose phosphate phosphatase; SWEET, Sugars will eventually be exported transporters; SUT, sucrose transporters; CIN, alkaline/neutral invertase; Acid INV, Acid INV; SUS, sucrose synthase.
